# Supplementary material for: Serum concentration impacts myosin heavy chain expression but not cellular respiration in human LHCN‐M2 myoblasts undergoing differentiation
Source: Exp Physiol. 2023 Jan 9;108(2):169–76. doi: 10.1113/EP090564 (PMC10103887; doi:10.1113/EP090564)
Supplement: Supplementary file 1 — Statistical Summary Document [file EPH-108-169-s001.xlsx]

## Sheet: Statistical Summary Table
Statistical Summary Document
Manuscript Title:	Serum concentration impacts myosin heavy chain expression but not cellular respiration in human LHCN-M2 myoblasts undergoing differentiation.
Authors:	Mark C Turner, Ryan Brett, Amarjit Saini, Claire E Stewart, Derek Renshaw
Animal model used, if applicable:
Underlying hypothesis:	It was hypothesised that differentiation with increasing concentrations of serum would enhance myogenesis and mitochondrial function in LHCN-M2 skeletal muscle myoblast cells.
Definitions of ‘n’:	Q1 - Q4 N = the number of times the experiment was repeated with a independent set of cells.
Statistical summary table:
Experimental question number	Finding/ conclusion	Experimental location/variable	Mean value	Standard Deviation	n	Exact P value	Figure/table in which data are presented	Units	Data comparisons	Statistical test	Any other experimental factors	Comments
Multiple tests of the same question are shown in different rows		e.g. cortex vs cerebellum or genotype	(or other summary statistic)	(SD)	(value)	If P is considered significant against a stated confidence limit, authors may indicate this in bold.The exact value must be stated unless P is less than 0.0001, in which case < is permitted.			e.g. WT vs KO		e.g. subjects’ age or sex	e.g. observation
qRT-PCR changes across time and serum concentration?	Effect of time in Myogenic Differentiation 1 (MyoD1) mRNA expression	Condition	0.5% Serum: D5 6.036; D10 4.130, 2% Serum: D5 6.260; D10 4.606, Serum Free: D5 7.456 D10 3.990	0.5% Serum: D5 1.250; D10 2.479, 2% Serum: D5 1.776 D10 2.122, Serum Free: D5 0.829 D10 0.870	3	p = 0.806	2A	ΔΔCt	D5 vs D10	2 x 3 ANOVA
		Time			3	p = 0.012			Serum Free vs 0.5% vs 2% Human Serum
		Interaction			3	p = 0.610
	Effect of time in Myoregulatory Factor 5 (Myf5) mRNA expression	Condition	0.5% Serum: D5 0.186 D10 0.037, 2% Serum: D5 0.190 D10 0.073, Serum Free: D5 0.266 D10 0.077	0.5% Serum: D5 0.121 D10 0.038, 2% Serum: D5 0.090 D10 0.025, Serum Free: D5 0.132 D10 0.040	3	p = 0.256	2B	ΔΔCt	D5 vs D10	2 x 3 ANOVA
		Time			3	p = 0.001			Serum Free vs 0.5% vs 2% Human Serum
		Interaction			3	p = 0.462
Does increasing serum concentration in differentiation media on MHC Area?	Serum concentration increases the percentage of MHC	Serum Free	11.92	0.49	3	p = 0.001	2C	%	Serum Free vs 0.5% vs 2% Human Serum	One Way ANOVA
		0.5% Human Serum	23.11	3.36
		2% Human Serum	43.93	5.15
Does increasing serum concentration in differentiation media on protein lysate concentration?	Serum concentration increases protein lystae concentration	Serum Free	0.542	0.049	4	p < 0.0001	2D	µg·µL	Serum Free vs 0.5% vs 2% Human Serum	One Way ANOVA
		0.5% Human Serum	0.815	0.075
		2% Human Serum	1.14	0.146
How does differentation of skeletal muscle cells effect the abolute and relative changes in mitochondiral function?	Absolute Basal Respiration	Serum Free	12.468	1.836	4	p = 0.06	3A	pmol·min	Serum Free vs 0.5% vs 2% Human Serum	One Way ANOVA
		0.5% Human Serum	13.401	1.353
		2% Human Serum	19.937	2.361
	Absolute Maximal	Serum Free	19.578	5.011		p = 0.445
		0.5% Human Serum	23.453	5.102
		2% Human Serum	30.618	7.421
	Absolute ATP Coupled Respiration	Serum Free	10.925	1.834		p = 0.117
		0.5% Human Serum	11.74	1.389
		2% Human Serum	16.156	1.829
	Absolute Proton Leak	Serum Free	1.543	0.093		p = 0.006
		0.5% Human Serum	1.66	0.322
		2% Human Serum	3.78	1.361
	Absolute Basel oxygen consumption rate (OCR)	Serum Free	28.272	5.536		p = 0.025
		0.5% Human Serum	34.975	7.827
		2% Human Serum	47.198	10.124
	Absolute Basel extrcellular acidification rate (ECAR)	Serum Free	2.095	0.719		p = 0.127
		0.5% Human Serum	2.038	0.514
		2% Human Serum	3.797	1.946
	Relative Basal Respiration	Serum Free	4.198	1.259	4	p = 0.833	3B	pmol·min·µg protein	Serum Free vs 0.5% vs 2% Human Serum	One Way ANOVA
		0.5% Human Serum	3.444	1.132
		2% Human Serum	3.281	0.993
	Relative Maximal	Serum Free	6.353	1.982		p = 0.939
		0.5% Human Serum	5.998	2.173
		2% Human Serum	5.318	2.098
	Relative ATP Coupled Respiration	Serum Free	3.567	1.002		p = 0.789
		0.5% Human Serum	3.014	1.001
		2% Human Serum	2.652	0.78
	Relative Proton Leak	Serum Free	0.631	0.518		p = 0.752
		0.5% Human Serum	0.439	0.293
		2% Human Serum	0.629	0.438
	Relative Basel oxygen consumption rate (OCR)	Serum Free	10.188	7.017		p = 0.850
		0.5% Human Serum	9.047	6.299
		2% Human Serum	7.729	4.594
	Relative Basel extrcellular acidification rate (ECAR)	Serum Free	0.7	0.493		p = 0.858
		0.5% Human Serum	0.543	0.39
		2% Human Serum	0.681	0.494
	Spare Respiratory Capacity	Serum Free	152.03	50.318		p = 0.787	3C	%
		0.5% Human Serum	169.457	42.058
		2% Human Serum	150.273	33.394
	Coupling Efficancy	Serum Free	86.999	4.298		p = 0.118
		0.5% Human Serum	87.335	3.101
		2% Human Serum	81.775	3.816
